# Supplementary material for: High-throughput analysis of adaptation using barcoded strains of Saccharomyces cerevisiae
Source: PeerJ. 2020 Oct 16;8:e10118. doi: 10.7717/peerj.10118 (PMC7571412; doi:10.7717/peerj.10118)
Supplement: Tabele S5 — Data used to generate figure 3 panel A (green points). Columns, in order, are: fitness change (fitchange), population standard deviation in the POC fitness assays data among replicate measures of fitness (psd), number of replicates per timepoint (n), power, and significance level (sig.level). fitchange and n are varied to calculate power; psd and sig.level are kept constant. [file peerj-08-10118-s014.xlsx]

## Sheet: Supplemental_Table_S5
fitchange	psd	n	power	sig.level
0.0025	0.00494	2	0.06178	0.05
0.005	0.00494	2	0.09626	0.05
0.01	0.00494	2	0.22197	0.05
0.015	0.00494	2	0.39385	0.05
0.02	0.00494	2	0.57263	0.05
0.025	0.00494	2	0.72731	0.05
0.03	0.00494	2	0.84254	0.05
0.035	0.00494	2	0.91772	0.05
0.04	0.00494	2	0.96109	0.05
0.045	0.00494	2	0.98335	0.05
0.05	0.00494	2	0.99355	0.05
0.06	0.00494	2	0.99928	0.05
0.07	0.00494	2	0.99995	0.05
0.08	0.00494	2	1	0.05
0.09	0.00494	2	1	0.05
0.1	0.00494	2	1	0.05
0.12	0.00494	2	1	0.05
0.14	0.00494	2	1	0.05
0.16	0.00494	2	1	0.05
0.18	0.00494	2	1	0.05
0.2	0.00494	2	1	0.05
0.22	0.00494	2	1	0.05
0.0025	0.00494	3	0.0775	0.05
0.005	0.00494	3	0.16143	0.05
0.01	0.00494	3	0.47113	0.05
0.015	0.00494	3	0.79151	0.05
0.02	0.00494	3	0.95204	0.05
0.025	0.00494	3	0.99369	0.05
0.03	0.00494	3	0.99953	0.05
0.035	0.00494	3	0.99998	0.05
0.04	0.00494	3	1	0.05
0.045	0.00494	3	1	0.05
0.05	0.00494	3	1	0.05
0.06	0.00494	3	1	0.05
0.07	0.00494	3	1	0.05
0.08	0.00494	3	1	0.05
0.09	0.00494	3	1	0.05
0.1	0.00494	3	1	0.05
0.12	0.00494	3	1	0.05
0.14	0.00494	3	1	0.05
0.16	0.00494	3	1	0.05
0.18	0.00494	3	1	0.05
0.2	0.00494	3	1	0.05
0.22	0.00494	3	1	0.05
0.0025	0.00494	4	0.09332	0.05
0.005	0.00494	4	0.22739	0.05
0.01	0.00494	4	0.66699	0.05
0.015	0.00494	4	0.94369	0.05
0.02	0.00494	4	0.99672	0.05
0.025	0.00494	4	0.99994	0.05
0.03	0.00494	4	1	0.05
0.035	0.00494	4	1	0.05
0.04	0.00494	4	1	0.05
0.045	0.00494	4	1	0.05
0.05	0.00494	4	1	0.05
0.06	0.00494	4	1	0.05
0.07	0.00494	4	1	0.05
0.08	0.00494	4	1	0.05
0.09	0.00494	4	1	0.05
0.1	0.00494	4	1	0.05
0.12	0.00494	4	1	0.05
0.14	0.00494	4	1	0.05
0.16	0.00494	4	1	0.05
0.18	0.00494	4	1	0.05
0.2	0.00494	4	1	0.05
0.22	0.00494	4	1	0.05
