# Supplementary material for: High-throughput analysis of adaptation using barcoded strains of Saccharomyces cerevisiae
Source: PeerJ. 2020 Oct 16;8:e10118. doi: 10.7717/peerj.10118 (PMC7571412; doi:10.7717/peerj.10118)
Supplement: Table S17 — Summary of results for linear mixed effects model of magnitude of maximum difference in sympatric barcode abundance over 250-generations of experimental evolution by treatment. [file peerj-08-10118-s026.xlsx]

## Sheet: Supplemental_Table_S17
	my$mmaxdiff
Predictors	Estimates	CI	Statistic	p
(Intercept)	0.18985	0.11137 – 0.26833	4.74128	1.105e-05
CM+Ethanoldiploid 0.001	0.00454	-0.07782 – 0.08690	0.10805	0.914271
CM+Saltdiploid 0.001	0.17472	0.08537 – 0.26406	3.83269	0.00027655
C Mdiploid 0.00025	0.15524	-0.02292 – 0.33340	1.70782	0.0921652
C Mdiploid 0.004	0.03311	-0.11344 – 0.17965	0.44278	0.659311
C Mhaploid 0.001	0.20429	0.12264 – 0.28594	4.90375	6.01e-06
my$diff 0	0.29644	0.10951 – 0.48337	3.10815	0.00273414
Observations	76
R2 / R2 adjusted	0.479 / 0.434
